# Supplementary material for: Wnt signaling controls pro-regenerative Collagen XII in functional spinal cord regeneration in zebrafish
Source: Nat Commun. 2017 Jul 25;8:126. doi: 10.1038/s41467-017-00143-0 (PMC5526933; doi:10.1038/s41467-017-00143-0)
Supplement: Supplementary file 8 — Supplementary Data 1 [file 41467_2017_143_MOESM8_ESM.xlsx]

## Sheet: Tabelle1
Supplementary Data 1
This file contains information on the source of in situ probe templates or primers used to generate in situ probe templates.
gene	Identifier (cDNA)	source / reference	forward primer	reverse primer	Notes
axin2	ENSDART00000162413.1	Wehner et al., 2014	-	-
amcyan	-	Wehner et al., 2014	-	-
col1a1a	ENSDART00000009393.7	this study	AACACGTCTGGTTCGGAGAG	AAATCCTGACCTGGTGTTGG	Primer design according to Duran et al., 2011
col1a1b	ENSDART00000015092.8	this study	TACACAGACCGGACCCTACG	TCACTGCCATAAGCCATCTG	Primer design according to Duran et al., 2015
col1a2	ENSDART00000144544.2	Li et al., 2009	-	-
col2a1a	ENSDART00000100234.5	Yan et al., 2005	-	-
col2a1b	ENSDART00000047844.7	this study	AACAGAAGTGCTTCCGAACG	TTGTCCTGATTCGAGGCTCT	Primer design according to Duran et al., 2011
col4a2	ENSDART00000159077.1	this study	CGGAGCAAAAGGAGATAGAGGAA	AGAAAGGGCATGGTGTTAAAACG
col4a3	ENSDART00000156697.2	this study	AACAGCAGCAATGATTGGGAAAA	TCAACGCATTCAAGCTTTTACGT
col4a4	ENSDART00000061186.6	this study	CTAATGTGAAACATCGCAATGAA	GTTAAGTGATGACGTGTTGGTGA
col4a5	ENSDART00000073827.5	this study	TGTGTGGTGTGTATGAAGAGGAC	AAGAACCGATGACAGGTTTACAA
col4a6	ENSDART00000121574.2	this study	TTCCATTTCTCCATTGGCCAAAC	TACTCCAACACAATCTCATGGCA
col5a1	ENSDART00000139598.3	this study	CTGTAACTTCACAGCAGGTGGA	GGGTTATTATCGTATGACATCTC
col5a2a	ENSDART00000144744.1	this study	AGCTGAGGGAAATAACCGCTTTA	AGGTAGCTTGCACTGTTCTGTAA
col5a2b	ENSDART00000029314.8	this study	TGATTATTGGATAGACCCGAATG	TGCTGTACGAAGTGCAAGTTAAA
col5a3b	ENSDART00000158011.1	this study	AAATGGCTTCATGGAGCAAAGAG	CTATACACCCTTACTGACGCCTC
col6a1	ENSDART00000110608.3	this study	GATGTTTCACAGTTGTTGGAGGG	ACATTGTCGCGCTGTTTATGAAA
col6a2	ENSDART00000087597.5	this study	CAGACCCCTATATACGTTGCGAA	CTTTGGTCACGGGTTATTGCAAA
col6a4a	ENSDART00000109703.3	this study	GTACTTGTGCAGGTCTGTCTACA	CTTGTGCACCCATATATTGAGCG
col7a1	ENSDART00000033844.7	this study	TCGCATATTTACACCCACTGACA	TGGCCAAAATGCAGTCAATGAAT
col8a1a	ENSDART00000102981.3	this study	GAGTGAGCCCACCAATCCTTG	CTCCTGGACTTCCAATACCC	Primer design according to Gray et al. 2014; Gansner and Gitlin, 2008
col8a1b	ENSDART00000154717.2	this study	CTGTTCACGTTCAGTTACCATCA	AATAAACTCCCTCTGTTGTGTGC
col8a2	ENSDART00000136811.1	this study	CCTGCTTTTACTGCAATTTTGAC	CACACGGGTAAGTCTTTAAATGG
col9a1	ENSDART00000113311.3	this study	ATCTGGAGAAAATGGGTTCCCTG	TGGCGTCACATCAATCCTTTCTA
col9a2	ENSDART00000035093.8	this study	CAGCCGTTGACTGACATTTGATT	AACAACCTGGCAAAACAACTTGA
col10a1a	ENSDART00000091021.4	Padhi et al., 2004	-	-
col10a1b	ENSDART00000162218.1	this study	AGCATTCACAGCTCTTCTTACCA	TTACAGAGGCGTGGTGAACTAAG
col11a1a	ENSDART00000042065.8	this study	AGCGAACACGTCTTACCATGTAT	ATTCACAGAAGGTTTCGAACAAA
col11a1b	ENSDART00000049589.8	this study	ACTGAAGGGTGAGAAAATGTGAA	AAGGATTTTCAGGAACACAGACA
col11a2	ENSDART00000104799.4	this study	TAACAGAAGTGTGTTGGAGCAGA	TGTGAGAAAACCACACAAACAAC
col12a1a #1	ENSDART00000154728.2	this study	TCCAGCTCCAGATGTTTGATATT	AGGTCCAGGTAATCCTCTCTGTC
col12a1a #2	ENSDART00000154728.2	this study	CCGTATGGGTTTTGTGTTTGGTT	GAAGGACTTGCAACGAATTCCAA
col12a1b	ENSDART00000025926.8	this study	CATTGATCCCACATTCACAACCC	CCGTATTTGGTTGCAGGTTTCTT
col13a1	ENSDART00000040379.7	this study	TATGGGAGTAGCAGGACCAATTG	CTGCATGTTTGAATAGCGGTCAT
col14a1a	ENSDART00000027982.7	this study	AGCCAATGAAACGAAAAGCTGAA	GTCACTTTAAATCCCGCACACAT
col16a1	ENSDART00000086717.5	this study	TGAGATTGACTTCATGCCAGTGA	TGGCTCTGCGTAAAACTTTTCAG
col17a1a	ENSDART00000142957.2	this study	TTCAACGAGATGAGGTGAGACAG	TGTGCCTAAATTACTGTGCTCCT
col17a1b	ENSDART00000021053.9	this study	CTAAACAGTGACACTATGAGGCG	AAGTACCAAACAAGCCTCTAAGC
col18a1	ENSDART00000007058.9	this study	TTGCTCCAGTAGATGCCTGTATC	TACTATTCAGCTTCCCATTCCCG
col19a1	ENSDART00000145979.1	this study	TAATGCAGAGACTCGGTAGATGC	TACTATTCAGCTTCCCATTCCCG
col21a1	ENSDART00000029343.8	this study	CCCTGTATGTTGATGACCTGGAA	CCCTTCATTCCTAGTGATCCTGG
col22a1	HE981211.1	this study	TGTAAGAACGTCCACTATGATC	CCTGATCTTGTCGATGGCGTCA	Primer design accordng to Charvet et al., 2013
col24a1	ENSDART00000030004.8	this study	TGCCTTTCTGTTCAGTGTGC	CGTCTTCCTCGAAACCGTAG	Primer design according to Duran et al., 2015
col26a1	ENSDART00000079034.4	this study	ACCATGTACAAACCTCATCAGCT	GCCAGGATCTTTAGTGCTTCTCT
col27a1a	ENSDART00000161330.1	this study	AGGATGGAAGCAGAGGAACA	GGTCCGACTTCAAGGTGAAA	Primer design according to Duran et al., 2015
col27a1b	ENSDART00000164649.1	this study	AACCACAAGGGCAAGAATTG	CAGGTGTTGTTGTGGTTGGA	Primer design according to Duran et al., 2015
col28a1	ENSDART00000112808.3	this study	TTCCATTTCTCCATTGGCCAAAC	TACTCCAACACAATCTCATGGCA
fn1a	ENSDART00000124346.3	Andy Oates	-	-
fn1b	ENSDART00000023692.8	this study	CAACCTCCAATTCACCTCCCTAA	ATAAGAGTGGCAGTTGTGGATGT
gfp	-	Wehner et al., 2014	-	-
lef1	ENSDART00000132405.3	Wehner et al., 2014	-	-
mcherry	-	Wehner et al., 2014	-	-
modc	-	Wehner et al., 2014	-	-	sequence coding for residues 422–461 of mouse ornithine decarboxylase (MODC; destabilizing signal) used to detect destablized GFP in 6xTCF:dGFP;hs:Axin1 double transgenic larvae
References
Charvet, B., Guiraud, A., Malbouyres, M., Zwolanek, D., Guillon, E., Bretaud, S., Monnot, C., Schulze, J., Bader, H.L., Allard, B., et al. (2013). Knockdown of col22a1 gene in zebrafish induces a muscular dystrophy by disruption of the myotendinous junction. Development 140, 4602-4613.
Duran, I., Csukasi, F., Taylor, S.P., Krakow, D., Becerra, J., Bombarely, A., and Mari-Beffa, M. (2015). Collagen duplicate genes of bone and cartilage participate during regeneration of zebrafish fin skeleton. Gene expression patterns : GEP 19, 60-69.
Duran, I., Mari-Beffa, M., Santamaria, J.A., Becerra, J., and Santos-Ruiz, L. (2011). Actinotrichia collagens and their role in fin formation. Developmental biology 354, 160-172.
Gansner, J.M., and Gitlin, J.D. (2008). Essential role for the alpha 1 chain of type VIII collagen in zebrafish notochord formation. Developmental dynamics : an official publication of the American Association of Anatomists 237, 3715-3726.
Gray, R.S., Wilm, T.P., Smith, J., Bagnat, M., Dale, R.M., Topczewski, J., Johnson, S.L., and Solnica-Krezel, L. (2014). Loss of col8a1a function during zebrafish embryogenesis results in congenital vertebral malformations. Developmental biology 386, 72-85.
Li, N., Felber, K., Elks, P., Croucher, P., and Roehl, H.H. (2009). Tracking gene expression during zebrafish osteoblast differentiation. Developmental dynamics : an official publication of the American Association of Anatomists 238, 459-466.
Padhi, B.K., Joly, L., Tellis, P., Smith, A., Nanjappa, P., Chevrette, M., Ekker, M., and Akimenko, M.A. (2004). Screen for genes differentially expressed during regeneration of the zebrafish caudal fin. Developmental dynamics : an official publication of the American Association of Anatomists 231, 527-541.
Wehner, D., Cizelsky, W., Vasudevaro, M.D., Ozhan, G., Haase, C., Kagermeier-Schenk, B., Roder, A., Dorsky, R.I., Moro, E., Argenton, F., et al. (2014). Wnt/beta-catenin signaling defines organizing centers that orchestrate growth and differentiation of the regenerating zebrafish caudal fin. Cell reports 6, 467-481.
Yan, Y.L., Willoughby, J., Liu, D., Crump, J.G., Wilson, C., Miller, C.T., Singer, A., Kimmel, C., Westerfield, M., and Postlethwait, J.H. (2005). A pair of Sox: distinct and overlapping functions of zebrafish sox9 co-orthologs in craniofacial and pectoral fin development. Development 132, 1069-1083.
